# Supplementary material for: Prognostic Significance of Histologic Steatotic Liver Disease in Curatively Resected Non-B, Non-C Hepatocellular Carcinoma
Source: Cancers (Basel). 2026 Apr 30;18(9):1447. doi: 10.3390/cancers18091447 (PMC13163080; doi:10.3390/cancers18091447)
Supplement: Supplementary file 1 [file cancers-18-01447-s001.zip]

Archive with 4 entries (4 files):
- Supplementary Figure S1.tiff
- Supplementary Figure S2.tif
- Supplementary Figure S3.tif
- Supplementary Table.pdf
